# Supplementary material for: Cardiac Function after Modern Radiation Therapy with Volumetric Modulated Arc Therapy or Helical Tomotherapy for Advanced Left-Breast Cancer Receiving Regional Nodal Irradiation
Source: Bioengineering (Basel). 2022 May 16;9(5):213. doi: 10.3390/bioengineering9050213 (PMC9138009; doi:10.3390/bioengineering9050213)
Supplement: Supplementary file 1 [file bioengineering-09-00213-s001.zip]

Archive with 1 entries (1 files):
- Figure S1ab.png
